# Supplementary material for: Zip Nucleic Acid-Based Genomagnetic Assay for Electrochemical Detection of microRNA-34a
Source: Biosensors (Basel). 2023 Jan 15;13(1):144. doi: 10.3390/bios13010144 (PMC9856502; doi:10.3390/bios13010144)
Supplement: Supplementary file 1 [file biosensors-13-00144-s001.zip]

Archive with 1 entries (1 files):
- biosensors-2032745-supplementary.pdf
